# Supplementary material for: Evaluation of the Safe Care, Saving Lives (SCSL) quality improvement collaborative for neonatal health in Telangana and Andhra Pradesh, India: a study protocol
Source: Glob Health Action. 2019 Mar 8;12(1):1581466. doi: 10.1080/16549716.2019.1581466 (PMC6419630; doi:10.1080/16549716.2019.1581466)
Supplement: Supplemental Material [file ZGHA_A_1581466_SM0324.zip]

Archive with 3 entries (3 files):
- Annex file A.docx
- Annex file B.docx
- Annex file C.docx
